# Supplementary material for: A study on formalizing the knowledge of data curation activities across different fields
Source: PLoS One. 2024 Apr 25;19(4):e0301772. doi: 10.1371/journal.pone.0301772 (PMC11045097; doi:10.1371/journal.pone.0301772)
Supplement: S1 Table — (XLSX) [file pone.0301772.s002.xlsx]

## Sheet: Legend
Legend:
	Implementation levels
	1	Not Implemented
	2	Partially Implemented
	3	Implemented
	Note
	The statements on which the interviewee relies are masked: recorded as "Survey participant".

## Sheet: Suppl 2
			khirin (in National Museum of Japanese History)			Digital Picture Library for Area Studies (in National Museum of Ethnology)			Materials Data Repository (in National Institute for Materials Science)			DARWIN (in Japan Agency for Marine-Earth Science and Technology)			Global Environmental Database (in The Center for Global Environmental Research, National Institute for Environmental Studies)			Rikkyo University Data Archive (in Center for Statistics and Information, Rikkyo University)			Inter-university Upper atmosphere Global Observation NETwork (IUGONET)			NBDC archive (in Japan Science and Technology Agency National Bioscience Database Center)
No	Activity	Definition	Implementation levels	Rationale description	Link	Implementation levels	Rationale description	Link	Implementation levels	Rationale description	Link	Implementation levels	Rationale description	Link	Implementation levels	Rationale description	Link	Implementation levels	Rationale description	Link	Implementation levels	Rationale description	Link	Implementation levels	Rationale description	Link
1	Authentication	The process of confirming the identity of a person, generally the depositor, who is contributing data to the data repository. (e.g., password authentication or authorization via digital signature). Used for tracking provenance of the data files.	3	Survey participant	--	3	Survey participant	Internal manual	3	Users who already have a NIMS account (the account that you use to log in to desknet's, Denbun, and other NIMS systems) can use MDR using the same account.	https://dice.nims.go.jp/services/MDR/manual/html/login.html	3	Survey participant	--	3	Survey participant	--	3	1．Contact about depositing the data In the first instance, please contact RUDA if you are considering depositing data. Details of the deposition process will be explained by the relevant staff (In addition, the staff may ask you some questions regarding the data).	https://spirit.rikkyo.ac.jp/csi/RUDA/depositionguidance/english//flow/Home.aspx	3	If you are interested, please contact with the IUGONET members.	http://www.iugonet.org/product/metadata.jsp?lang=en	3	If you have any question or request about database archive and database deposit, please contact the follwing:	https://dbarchive.biosciencedbc.jp/contents-en/contact/contact.html
2	Chain of custody	Intentional recording of provenance metadata of the files (e.g., metadata about who created the file, when it was last edited, etc.) in order to preserve file authenticity when data are transferred to third-parties.	3	Survey participant	--	3	Survey participant	Internal manual	1	Survey participant	--	3	Survey participant	--	3	Survey participant	--	3	Record of the work	Internal manual	3	Survey participant	--	3	Survey participant	--
3	Deposit agreement	The certification by the data author (or depositor) that the data conform to all policies and conditions (e.g., do not violate any legal restrictions placed on the data) and are fit for deposit into the repository. A deposit agreement may also include rights transfer to the repository for ongoing stewardship.	3	Survey participant	--	3	The National Museum of Ethnology will sign a memorandum of license agreement for each photographer, copyright holder, and owner of photographic materials.	http://diplas.jp/pdf/requirements2021_02.pdf	3	Click the checkbox to indicate that you have understood and agree to the Deposit Agreement. If the box is checked, one of the items in the “Requirements” at the top right turns from a red “!” to a green check, indicating that you satisfied one of the requirements(Fig. 13).	https://dice.nims.go.jp/services/MDR/manual/html/deposit.html	3	4.1. Before the voyage Pre-voyage preparations for the handling data and samples are listed in Table 4.1. The forms for the pledge/agreement, metadata sheets and reporting documents will be sent by the management department prior to the voyage.	https://www.jamstec.go.jp/ceist/e/datasample/JAM_DS_Handbook.pdf	1	Survey participant	--	3	4. Concluding the Deposit Agreement Once RUDA receives the materials to be deposited, it will forward to you two copies of the “Deposit Agreement.” After you carefully read the form, please sign and stamp (if possible) both forms and return one of them to RUDA via post (Please keep the other as a receipt).	https://spirit.rikkyo.ac.jp/csi/RUDA/depositionguidance/english//flow/Home.aspx	1	Survey participant	--	3	The NBDC will check the archived data, metadata, and the wording of the license agreement, and approve the release of the archive.	https://dbarchive.biosciencedbc.jp/files/nbdc_dbarchive_guidelines.pdf
4	Documentation	Information describing any necessary information to use and understand the data. Documentation may be structured (e.g., a code book) or unstructured (e.g., a plain text “Readme” file).	3	Survey participant	--	3	The members of the publicly solicited project will use this database to successively add to the available information and carry out the research plan for the Grant-in-Aid for Scientific Research. The database will contain the following items: (1) ID, (2) photographic image, (3) photographer, copyright holder, (4) time of photographing, (5) region of photographing (country and local name at the ti…	http://diplas.jp/pdf/requirements2021_02.pdf	3	Enter your metadata (title, creators, etc.) in the Descriptions tab. The following fields must be filled out if they are applicable.	https://dice.nims.go.jp/services/MDR/manual/html/metadata-data.html	3	3.2. Summary of Submissions The types and summary of reporting documents, metadata, data, and samples to be submitted are listed in Table 3.2.	https://www.jamstec.go.jp/ceist/e/datasample/JAM_DS_Handbook.pdf	3	Survey participant	--	3	3．Transfer of deposition items On the basis of the content written in the “Deposition Checklist,” RUDA will determine whether or not to accept the data. If it is deemed acceptable, RUDA will ask the depositor for basic information about the survey by forwarding a “Metadata Sheet” The information provided in the “Metadata Sheet” will be publicized on our website after the data has been deposited. …	https://spirit.rikkyo.ac.jp/csi/RUDA/depositionguidance/english//flow/Home.aspx	3	When you first contact us, we will ask you the following questions regarding the data you plan to register. * The name of the data set you are registering * A brief description of the data set * Name and affiliation of the Principal Investigator * Name and affiliation of the person responsible for creating the metadata	http://www.iugonet.org/data/manual/IUGONET_metadata_manual_v2_20170418.pdf	3	7 Metadata creation	https://dbarchive.biosciencedbc.jp/files/nbdc_dbarchive_guidelines.pdf
5	File Validation	A computational process to ensure that the intended data transfer to a repository was perfect and complete using means such as generating and validating file checksums (e.g., test if a digital file has changed at the bit level) and format validation to ensure that file types match their extensions.	1	Survey participant	--	2	Survey participant	--	2	Survey participant	--	2	3.3 Exceptions to the Data or Sample to be Submitted In the event of any of the reasons listed in Table 3.3, the principal investigator may decide that submission is not required.	https://www.jamstec.go.jp/ceist/e/datasample/JAM_DS_Handbook.pdf	1	Survey participant	--	3	How to transfer with Proself	Internal manual	2	Survey participant	--	1	Survey participant	--
6	Metadata	Information about a data set that is structured (often in machine-readable format) for purposes of search and retrieval. Metadata elements may include basic information (e.g. title, author, date created, etc.) and/or specific elements inherent to datasets (e.g., spatial coverage, time periods).	3	Survey participant	--	3	We will also convert the basic information attached to the photographic materials into data. For data that has already been digitized, such as photographs taken with a digital camera, we will assign an ID (if necessary, we will rename the file and retrieve the basic information).	http://diplas.jp/pdf/requirements2021_02.pdf	3	Enter your metadata (title, creators, etc.) in the Descriptions tab. The following fields must be filled out if they are applicable.	https://dice.nims.go.jp/services/MDR/manual/html/deposit.html	3	3.2. Summary of Submissions The types and summary of reporting documents, metadata, data, and samples to be submitted are listed in Table 3.2.	https://www.jamstec.go.jp/ceist/e/datasample/JAM_DS_Handbook.pdf	3	Survey participant	--	3	3．Transfer of deposition items On the basis of the content written in the “Deposition Checklist,” RUDA will determine whether or not to accept the data. If it is deemed acceptable, RUDA will ask the depositor for basic information about the survey by forwarding a “Metadata Sheet” The information provided in the “Metadata Sheet” will be publicized on our website after the data has been deposited. …	https://spirit.rikkyo.ac.jp/csi/RUDA/depositionguidance/english//flow/Home.aspx	3	The IUGONET Common Metadata Format (http://www.iugonet.org/mdformat.html) allows for the creation of metadata describing not only a single dataset, but also instruments, observation sites, human resources, and databases of real data. In addition to metadata describing a single data set, metadata describing instruments, observation sites, human resources, and databases of actual data are created i…	http://www.iugonet.org/data/manual/IUGONET_metadata_manual_v2_20170418.pdf	3	7 Metadata creation	https://dbarchive.biosciencedbc.jp/files/nbdc_dbarchive_guidelines.pdf
7	Rights management	The process of tracking and managing ownership and copyright inherent to a data set as well as monitoring conditions and policies for access and reuse (e.g., licenses and data use agreements).	3	Survey participant	--	3	2. Copyright of the academic materials themselves 3. copyright of the image data (still and moving images) taken of the academic materials.	http://diplas.jp/pdf/outline_Guideline.pdf	3	Copyright license or a statement of the condition that re-users of this work must adhere to (how others may reuse your work). For further details see the entry for license. If the work has already been released under a license elsewhere (e.g. from the publisher), select the one that applies.	https://dice.nims.go.jp/services/MDR/manual/html/deposit.html	3	Survey participant	--	3	Survey participant	--	3	Prior to depositing your data. Before proceeding to deposit the data, please confirm the following requirements: ・The depositor holds the copyright, ownership rights, and the license of the data. ・No other party’s right are violated by depositing your data. Unless these requirements are satisfied, RUDA may refuse any offers to deposit the data.	https://spirit.rikkyo.ac.jp/csi/RUDA/depositionguidance/english//infoabout/Home.aspx	3	Acknowledgment statement required when using the data set.	http://www.iugonet.org/data/manual/IUGONET_metadata_manual_v2_20170418.pdf	3	8 License decision	https://dbarchive.biosciencedbc.jp/files/nbdc_dbarchive_guidelines.pdf
8	Risk management	The process of reviewing data for known risks such as confidentiality issues inherent to human subjects data, sensitive information (e.g., sexual histories, credit card information) or data regulated by law (e.g. HIPAA, FERPA) and taking actions to reject or facilitate remediation (e.g., de-identification services) when necessary.	3	Survey participant	--	3	4. Rights relating to persons and acts recorded in academic information.	http://diplas.jp/pdf/outline_Guideline.pdf	3	Enter the URL where we can confirm that your work is already public. (E.g. conference website, external database, etc.)	https://dice.nims.go.jp/services/MDR/manual/html/deposit.html	3	Survey participant	--	3	Survey participant	--	3	Prior to depositing your data. Before proceeding to deposit the data, please confirm the following requirements: ・The depositor holds the copyright, ownership rights, and the license of the data. ・No other party’s right are violated by depositing your data. Unless these requirements are satisfied, RUDA may refuse any offers to deposit the data.	https://spirit.rikkyo.ac.jp/csi/RUDA/depositionguidance/english//infoabout/Home.aspx	3	Access policy for the actual dataset (open to the public, restricted access, closed, etc.).	http://www.iugonet.org/data/manual/IUGONET_metadata_manual_v2_20170418.pdf	3	3.1.2 Databases that are not accepted for archiving	https://dbarchive.biosciencedbc.jp/files/nbdc_dbarchive_guidelines.pdf
9	Selection	The result of a successful appraisal. The data are determined appropriate for acceptance and ingest into the repository according to local collection policy and practice.	3	Survey participant	--	3	8. Acceptance or rejection (1) The review will be conducted by the Open Call Project Review Committee, which will be placed under the Platform Committee that oversees the entire "Digital Picture Library for Area Studies", and will decide which proposals to adopt.	http://diplas.jp/pdf/requirements2021_02.pdf	3	After you click on SUBMIT, MDR staff will review your deposit. If it has no issues regarding the terms of the deposit agreement and copyright policies, your work will be made public.	https://dice.nims.go.jp/services/MDR/manual/html/deposit.html	3	2.2 Confirmation of data and sample handling regulations	https://www.jamstec.go.jp/ceist/e/datasample/JAM_DS_Handbook.pdf	3	Survey participant	--	3	3．Transfer of deposition items On the basis of the content written in the “Deposition Checklist,” RUDA will determine whether or not to accept the data. If it is deemed acceptable, RUDA will ask the depositor for basic information about the survey by forwarding a “Metadata Sheet” The information provided in the “Metadata Sheet” will be publicized on our website after the data has been deposited. …	https://spirit.rikkyo.ac.jp/csi/RUDA/depositionguidance/english//flow/Home.aspx	3	IUGONET welcomes your registration of the metadata of your observation data to our metadata database.	http://www.iugonet.org/product/metadata.jsp?lang=en	3	3.1 Archive Acceptance Policy	https://dbarchive.biosciencedbc.jp/files/nbdc_dbarchive_guidelines.pdf
10	Arrangement and description	The re-organization of files (e.g., new folder directory structure) in a dataset that may also involve the creation of new file names, file descriptions, and the recording of technical metadata inherent to the files (e.g., date last modified).	3	Survey participant	--	3	Survey participant	Internal manual	3	Survey participant	--	3	Survey participant	--	3	Survey participant	--	3	Survey participant	Internal manual	3	Survey participant	--	3	5.1.2 Designing the File Structure	https://dbarchive.biosciencedbc.jp/files/nbdc_dbarchive_guidelines.pdf
11	Code review	Run and validate computer code (e.g., look for missing files and/or errors) in order to find mistakes overlooked in the initial development phase, improving the overall quality of software.	1	Survey participant	--	1	Survey participant	--	1	Survey participant	--	3	Survey participant	--	1	Survey participant	--	3	3 Check with published materials	Internal manual	1	Survey participant	--	3	Survey participant	--
12	Contextualize	Use metadata to link the data set to related publications, dissertations, and/or projects that provide added context to how the data were generated and why.	3	Survey participant	--	1	Survey participant	--	3	See below: Your work only contains the article: Publication Your primary intention is to make your paper available, with data accompanying the paper: Publication Your primary intention is to make your data/software available, with your paper documenting your data/software: Dataset You wish to describe your work using detailed metadata: Dataset	https://dice.nims.go.jp/services/MDR/manual/html/faq.html	3	Survey participant	--	3	Survey participant	--	3	Survey participant	--	3	The IUGONET Common Metadata Format (http://www.iugonet.org/mdformat.html) allows for the creation of metadata describing not only a single dataset, but also instruments, observation sites, human resources, and databases of real data. In addition to metadata describing a single data set, metadata describing instruments, observation sites, human resources, and databases of actual data are created i…	http://www.iugonet.org/data/manual/IUGONET_metadata_manual_v2_20170418.pdf	3	Create detailed information (metadata) about the contents of the database and each item in the archive file.	https://dbarchive.biosciencedbc.jp/files/nbdc_dbarchive_guidelines.pdf
13	Conversion (Analog)	In effort to increase the usability of a data set, the information is transferred into digital file formats (e.g., analog data keyed into a database). Note: digital conversion is also used to convert “fixed” data (e.g., PDF formats) into machine-readable formats.	3	Survey participant	--	3	3. Digitization of images and registration of basic information Serial numbers (IDs) are assigned to materials, and images are digitized and registered in the database.	http://diplas.jp/outline.html	1	Survey participant	--	1	Survey participant	--	1	Survey participant	--	3	Cases of refusal (did) / consider (did)	Internal manual	1	Survey participant	--	1	Survey participant	--
14	Curation log	A written record of any changes made to the data during the curation process and by whom. File is often preserved as part of the overall record.	3	Survey participant	--	3	Survey participant	Internal manual	3	Survey participant	--	3	1. Introduction This system has functions for inputting and outputting information via a Web browser, and enables management of metadata data, assistance with data publication tasks, and searching for past research voyages.	https://doi.org/10.5918/jamstecr.18.53	3	Survey participant	--	3	Record of the work	Internal manual	1	Survey participant	--	3	Survey participant	--
15	Data cleaning	A process used to improve data quality by detecting and correcting (or removing) defects & errors in data.	1	Survey participant	--	1	Survey participant	--	1	Survey participant	--	3	Survey participant	--	3	Survey participant	--	3	Cleaning manual	Internal manual	3	Survey participant	--	3	Survey participant	--
16	Deidentification	Redacting or removing personally identifiable or protected information (e.g., sensitive geographic locations) from a dataset prior to sharing with third-parties.	1	Survey participant	--	1	Survey participant	--	1	Survey participant	--	3	Survey participant	--	1	Survey participant	--	3	0.8 Delete unnecessary variables	Internal manual	1	Survey participant	--	3	3.1 Archive Acceptance Policy	https://dbarchive.biosciencedbc.jp/files/nbdc_dbarchive_guidelines.pdf
17	File format transformations	Transform files into open, non-proprietary file formats that broaden the potential for long-term reuse and ensure that additional preservation actions might be taken in the future. Note: Retention of the original file formats may be necessary if data transfer is not perfect.	1	Survey participant	--	3	Survey participant	Internal manual	1	Survey participant	--	3	Survey participant	--	3	Survey participant	--	3	2. After data cleaning	Internal manual	3	Survey participant	--	3	Convert the original data into the archive file designed in (1).	https://dbarchive.biosciencedbc.jp/files/nbdc_dbarchive_guidelines.pdf
18	Transcoding	With audio and video files, detect technical metadata (min resolution, audio/video codec) and encode files in ways that optimize reuse and long-term preservation actions. (E.g, Convert QuickTime files to MPEG4).	1	Survey participant	--	3	Survey participant	--	1	Survey participant	--	3	Survey participant	--	1	Survey participant	--	1	Survey participant	--	1	Survey participant	--	1	Survey participant	--
19	File inventory or manifest	The data files are inspected periodically and the number, file types (extensions), and file sizes of the data are understood and documented. Any missing, duplicate, or corrupt (e.g., unable to open) files are discovered.	1	Survey participant	--	3	Survey participant	Internal manual	1	Survey participant	--	3	Survey participant	--	3	Survey participant	--	3	Double check	Internal manual	3	Survey participant	--	3	Survey participant	--
20	File renaming	To rename files in a dataset, often to standardize and/or reflect important metadata.	1	Survey participant	--	3	Survey participant	Internal manual	1	Survey participant	--	3	Survey participant	--	3	Survey participant	--	3	Survey participant	--	3	Survey participant	--	3	5.2.2 Naming conventions for archive files	https://dbarchive.biosciencedbc.jp/files/nbdc_dbarchive_guidelines.pdf
21	Indexing	Verify all metadata provided by the author and crosswalk to descriptive and administrative metadata compliant with a standard format for repository interoperability.	3	Survey participant	--	3	Survey participant	Internal manual	3	Survey participant	--	3	Survey participant	--	3	Survey participant	--	3	Survey participant	--	3	3 How to submit your created metadata and confirm registration	http://www.iugonet.org/data/manual/IUGONET_metadata_manual_v2_20170418.pdf	3	Survey participant	--
22	Interoperability	Formatting the data using a disciplinary standard for better integration with other datasets and/or systems.	3	Survey participant	--	3	Survey participant	Internal manual	3	Survey participant	--	3	Survey participant	--	3	Survey participant	--	3	6.3 Creating and Writing a Modified Syntax	Internal manual	3	Survey participant	--	3	5.1.3 Determination of data items	https://dbarchive.biosciencedbc.jp/files/nbdc_dbarchive_guidelines.pdf
23	Peer-review	The review of a data set by an expert with similar credentials and subject knowledge as the data creator for the purposes of validating the soundness and trustworthiness of the file contents.	1	Survey participant	--	1	Survey participant	--	1	Survey participant	--	1	Survey participant	--	1	Survey participant	--	3	7 Logical check	Internal manual	1	Survey participant	--	1	Survey participant	--
24	Persistent Identifier	A URL (or Uniform Resource Locator) that is monitored by an authority to ensure a stable web location for consistent citation and long-term discoverability. Provides redirection when necessary. E.g., a Digital Object Identifier or DOI.	1	Survey participant	--	1	Survey participant	--	3	Your work will be assigned a new DOI ,and will be made public.	https://dice.nims.go.jp/services/MDR/manual/html/deposit.html	3	Minting DOIs for Information of Research Cruises Disseminated through DARWIN	http://www.jamstec.go.jp/e/database/darwin_doi.html	3	Survey participant	--	3	Survey participant	--	1	Survey participant	--	3	DOI in Life Science Database Archive	https://dbarchive.biosciencedbc.jp/contents-en/doi/list.html
25	Quality assurance	Ensure that all documentation and metadata are comprehensive and complete. Example actions might include: open and run the data files; inspect the contents in order to validate, clean, and/or enhance data for future use; look for missing documentation about codes used, the significance of “null” and “blank” values, or unclear acronyms.	1	Survey participant	--	3	Survey participant	Internal manual	3	After you click on SUBMIT, MDR staff will review your deposit. If it has no issues regarding the terms of the deposit agreement and copyright policies, your work will be made public. In some circumstances, an admin may request changes before accepting your work.	https://dice.nims.go.jp/services/MDR/manual/html/deposit.html	3	Survey participant	--	3	Survey participant	--	3	3 Check with published materials	Internal manual	3	The sent metadata will be run through a check script on the IUGONET server.	http://www.iugonet.org/data/manual/IUGONET_metadata_manual_v2_20170418.pdf	3	The NBDC will check the archived data, metadata, and the wording of the license agreement, and approve the release of the archive.	https://dbarchive.biosciencedbc.jp/files/nbdc_dbarchive_guidelines.pdf
26	Restructure	Organize and/or reformate poorly structured data files to clarify their meaning and importance.	3	Survey participant	--	1	Survey participant	--	1	Survey participant	--	3	Survey participant	--	3	Survey participant	--	3	1.5 Reordering Variables	Internal manual	1	Survey participant	--	3	5.1.3 Determination of data items 5.1.3.4 Integration and division of items	https://dbarchive.biosciencedbc.jp/files/nbdc_dbarchive_guidelines.pdf
27	Software registry	Maintain copies of modern and obsolete versions of software (and any relevant code libraries) so that data may be opened/used overtime.	1	Survey participant	--	1	Survey participant	--	1	Instruments used for the work.	https://dice.nims.go.jp/services/MDR/manual/html/metadata-data.html#instruments	3	Survey participant	--	1	Survey participant	--	1	Survey participant	--	1	Survey participant	--	1	Survey participant	--
28	Contact information	Keep up-to-date contact information for the data authors and/or the contact persons in order to facilitate connection with third-party users. Often involves managing ephemeral information that will change over time.	3	Survey participant	--	3	Survey participant	--	3	Survey participant	--	3	6.1 Information for Proposal Applicants The researcher who adopted the proposal will contact the department in charge whenever there are matters listed in Table 6.1.; (Metadata sheet content changes)	https://www.jamstec.go.jp/ceist/e/datasample/JAM_DS_Handbook.pdf	3	Survey participant	--	3	Survey participant	--	3	Survey participant	--	3	7.1 Database Metadata	https://dbarchive.biosciencedbc.jp/files/nbdc_dbarchive_guidelines.pdf
29	Data citation	Display of a recommended bibliographic citation for a dataset to enable appropriate attribution by third-party users in order to formally incorporate data reuse as part of the scholarly ecosystem.	1	Survey participant	--	1	Survey participant	--	3	Survey participant	--	3	Survey participant	--	3	Survey participant	--	3	Survey participant	--	1	Survey participant	--	1	Survey participant	--
30	Data visualization	The presentation of pictorial and/or graphical representations of a data set used to identify patterns, detect errors, and/or demonstrate the extent of a data set to third party users.	3	Survey participant	--	3	Survey participant	--	3	Survey participant	--	3	Survey participant	--	3	Survey participant	--	1	Survey participant	--	3	Survey participant	--	1	Survey participant	--
31	Discovery Services	Services that incorporate machine-based search and retrieval functionality that help users identify what data exist, where the data are located, and how can they be accessed (e.g., full-text indexing or web optimization).	3	Survey participant	--	1	Survey participant	--	1	Survey participant	--	3	5.3. Routine data reporting We report the acquired data and observation information based on laws and regulations and agency collaboration, as listed in Table 5.3.	https://www.jamstec.go.jp/ceist/e/datasample/JAM_DS_Handbook.pdf	3	Survey participant	--	3	Survey participant	--	1	Survey participant	--	3	6 Create a simple search site (optional)	https://dbarchive.biosciencedbc.jp/files/nbdc_dbarchive_guidelines.pdf
32	File download	Allow access to the data materials by authorized third parties.	3	Survey participant	--	3	The content entered into the database will be made available to the public if possible, after confirming the scope of use and rights in accordance with relevant laws and regulations, the National Museum of Ethnology's "Guidelines for the Disclosure of Academic Information on the Internet" and its "Guidelines," based on the copyright holder's decision to make each image public or private, and the …	http://diplas.jp/outline.html	3	Open the Files tab from the top of the form and upload your files. You can use any of the following methods:	https://dice.nims.go.jp/services/MDR/manual/html/deposit.html	3	3.1 Submission period and embargo period The Principal Investigator or Project Leader will compile the data acquired during the voyage and the samples for submission and submit them to the responsible department.	https://www.jamstec.go.jp/ceist/e/datasample/JAM_DS_Handbook.pdf	3	Survey participant	--	3	Guide to Downloading Data	https://spirit.rikkyo.ac.jp/csi/RUDA/userguidance/english/datadownload/Home.aspx	3	3 How to submit your created metadata and confirm registration	http://www.iugonet.org/data/manual/IUGONET_metadata_manual_v2_20170418.pdf	3	About the Life Science Database Archive	https://dbarchive.biosciencedbc.jp/contents-en/about/about.html
33	Full-text indexing	Enhance the data for discovery purposes by generating search-engine-optimized formats of the text inherent to the data.	3	Survey participant	--	1	Survey participant	--	3	Users can discover publications and datasets using metadata tailored for materials or by a full-text search, and can view and download them.	https://mdr.nims.go.jp/about?locale=en	1	Survey participant	--	1	Survey participant	--	1	Survey participant	--	1	Survey participant	--	1	Survey participant	--
34	Metadata brokerage	Active dissemination of a data set’s metadata to search and discovery services (e.g., article databases, catalogs, web-based indexes) for federated search and discovery.	3	Survey participant	--	3	Survey participant	Internal manual	1→3	Datasets and software resource types on MDR are indexed by Clarivate Data Citation Index.	https://dice.nims.go.jp/services/MDR/manual/html/functions.html	3	Survey participant	--	3	Survey participant	--	3	Survey participant	--	1	Survey participant	--	3	6 Create a simple search site (optional)	https://dbarchive.biosciencedbc.jp/files/nbdc_dbarchive_guidelines.pdf
35	Restricted access	In order to maintain the privacy of research subjects without losing integral components of the data, some data access will be protected and/or mediated to individuals that meet predefined criteria.	3	Survey participant	--	3	The content entered into the database will be made available to the public if possible, after confirming the scope of use and rights in accordance with relevant laws and regulations, the National Museum of Ethnology's "Guidelines for the Disclosure of Academic Information on the Internet" and its "Guidelines," based on the copyright holder's decision to make each image public or private, and the …	http://diplas.jp/outline.html	1	You do not need to change this from MDR Open.	https://dice.nims.go.jp/services/MDR/manual/html/deposit.html	3	Survey participant	--	3	Survey participant	--	3	Article 7. Prohibition of Use of User Account by Third Party The User shall not cause or allow a third party to use the User account issued in response to his/her User registration. Further, the User shall make every effort to take necessary measures (such as password management) for preventing such use by a third party.	https://spirit.rikkyo.ac.jp/csi/RUDA/userguidance/english/download/doc/agreement_e.pdf	1	Survey participant	--	3	3.1.2 Databases that are not accepted for archiving	https://dbarchive.biosciencedbc.jp/files/nbdc_dbarchive_guidelines.pdf
36	Embargo	To restrict or mediate access to a data set, usually for a set period of time. In some cases an embargo may be used to protect not only access, but any knowledge that the data exist.	1	Survey participant	--	1	Survey participant	--	1	Embargoes are not available in MDR. Please deposit your work only after it is ready to be viewed without restrictions.	https://dice.nims.go.jp/services/MDR/manual/html/faq.html	3	3.1 Submission period and embargo period The Principal Investigator or Project Leader will compile the data acquired during the voyage and the samples for submission and submit them to the responsible department.	https://www.jamstec.go.jp/ceist/e/datasample/JAM_DS_Handbook.pdf	1	Survey participant	--	1	Article 11. Data Access Permit Period 1 The User shall promptly erase any Data for which the data access permit period has elapsed, and thereafter shall not access such Data. 2 If the User desires to continue accessing the Data, the User shall submit a new application for such access.	https://spirit.rikkyo.ac.jp/csi/RUDA/userguidance/english/download/doc/agreement_e.pdf	1	Survey participant	--	1	Survey participant	--
37	Terms of use	Information provided to end users of a data set that outline the requirements or conditions for use (e.g., a Creative Commons License).	3	Survey participant	--	3	Survey participant	--	3	Copyright license or a statement of the condition that re-users of this work must adhere to (how others may reuse your work). For further details see the entry for license. If the work has already been released under a license elsewhere (e.g. from the publisher), select the one that applies.	https://dice.nims.go.jp/services/MDR/manual/html/deposit.html	3	Method of Provision of Data and Samples JAMSTEC will provide the information on the Data and Samples in an easily accessible manner, and will try to satisfy the needs and requirements of users. Pricing Policies of Data and Samples The Data and Samples belonging to JAMSTEC will be available free of charge for scientific and educational uses in principle except for the actual providing costs. Indus…	http://www.jamstec.go.jp/e/database/data_policy.html	3	Survey participant	--	3	Article 3. Agreement to Terms of Use The User shall be deemed to apply for access to the services provided by the Center and access the same after giving consent to the terms and conditions of these Terms of Use.	https://spirit.rikkyo.ac.jp/csi/RUDA/userguidance/english/download/doc/agreement_e.pdf	3	Acknowledgment statement required when using the data set.	http://www.iugonet.org/data/manual/IUGONET_metadata_manual_v2_20170418.pdf	3	8 License decision	https://dbarchive.biosciencedbc.jp/files/nbdc_dbarchive_guidelines.pdf
38	Use analytics	Monitor and record how often data are viewed, requested, and/or downloaded. Track and report reuse metrics, such as data citations and impact measures for the data over time.	2	Survey participant	--	3	Survey participant	--	2	Survey participant	--	2	Survey participant	--	2	Survey participant	--	2	Usage report	https://spirit.rikkyo.ac.jp/csi/RUDA/userguidance/english/report/Home.aspx	2	Survey participant	--	3	Survey participant	--
39	Cease data curation	Plan for any contingencies that will ultimately terminate access to the data. For example, providing tombstones or metadata records for data that have been deselected and removed from stewardship.	1	Survey participant	--	1	Survey participant	--	1	Survey participant	--	1	Survey participant	--	1	Survey participant	--	1	Survey participant	--	1	Survey participant	--	1	Survey participant	--
40	Migration	Monitor and anticipate file format obsolescence and, as needed, transform obsolete file formats to new formats as standards and use dictate.	3	Survey participant	--	3	Survey participant	--	1	Survey participant	--	3	Survey participant	--	1	Survey participant	--	1	Survey participant	--	1	Survey participant	--	1	Survey participant	--
41	Emulation	Provide legacy system configurations in modern equipment in order to ensure long-term usability of data. (E.g., arcade games emulated on modern web-browsers)	1	Survey participant	--	1	Survey participant	--	1	Survey participant	--	1	Survey participant	--	1	Survey participant	--	1	Survey participant	--	1	Survey participant	--	1	Survey participant	--
42	Secure storage	Data files are properly stored in a well-configured (in terms of hardware and software) storage environment that is routinely backed-up and physically protected. Perform routine fixity checks (to detect degradation or loss) and provide recovery services as needed.	3	Survey participant	--	1	Survey participant	--	3	Survey participant	--	3	Survey participant	--	1	Survey participant	--	1	Survey participant	--	1	Survey participant	--	3	Survey participant	--
43	File audit	Periodic review of the digital integrity of the data files and taking action when needed to protect data from digital erosion (e.g., bitrot) and/or hardware failure.	1	Survey participant	--	2	Survey participant	--	1	Survey participant	--	3	Survey participant	--	1	Survey participant	--	1	Survey participant	--	1	Survey participant	--	1	Survey participant	--
44	Repository certification	The technical and administrative capacities of the repository undergo review through a transparent and well-documented process by a trusted third-party accreditation body (e.g., TRAC, or Data Seal of Approval).	1	Survey participant	--	1	Survey participant	--	1	Survey participant	--	1	Survey participant	--	1	Survey participant	--	1	Survey participant	--	1	Survey participant	--	1	Survey participant	--
45	Succession planning	Planning for contingency, and/or escrow arrangements, in the case that the repository (or other entity responsible) ceases to operate or the institution substantially changes its scope.	3	Survey participant	--	1	Survey participant	--	3	Survey participant	--	3	Survey participant	--	1	Survey participant	--	1	Survey participant	--	1	Survey participant	--	3	Survey participant	--
46	Technology monitoring and Refresh	Formal, periodic review and assessment to ensure responsiveness to technological developments and evolving requirements of the digital infrastructure and hardware storing the data.	2	Survey participant	--	2	Survey participant	--	3	Survey participant	--	3	Survey participant	--	1	Survey participant	--	1	Survey participant	--	2	Survey participant	--	3	Survey participant	--
47	Versioning	Provide mechanisms to ingest new versions of the data overtime that includes metadata describing the version history and any changes made for each version.	1	Survey participant	--	1	Survey participant	--	1→3	We recommend uploading your new version as a new work and refer to your older version in "Related item" metadata. Select "is new version of" for the relationship and enter the old version's URL and link title.	https://dice.nims.go.jp/services/MDR/manual/html/faq.html	3	Survey participant	--	3	Survey participant	--	3	Survey participant	--	3	Survey participant	--	3	Survey participant	--
